# Supplementary material for: Improving the Processability and Performance of Micronized Fiber-Reinforced Green Composites through the Use of Biobased Additives
Source: Polymers (Basel). 2022 Aug 24;14(17):3451. doi: 10.3390/polym14173451 (PMC9459967; doi:10.3390/polym14173451)
Supplement: Supplementary file 1 [file polymers-14-03451-s001.zip]

Archive with 1 entries (1 files):
- polymers-1832330-supplementary.pdf
